# Supplementary material for: Evaluation of Blood Levels of Omentin-1 and Orexin-A in Adults with Obstructive Sleep Apnea: A Systematic Review and Meta-Analysis
Source: Life (Basel). 2023 Jan 16;13(1):245. doi: 10.3390/life13010245 (PMC9865616; doi:10.3390/life13010245)
Supplement: Supplementary file 1 [file life-13-00245-s001.zip]

Archive with 1 entries (1 files):
- life-2091899-supplementary.pdf
